# Supplementary material for: Exploring the Genetic Basis of Calonectria spp. Resistance in Eucalypts
Source: Curr Issues Mol Biol. 2024 Sep 27;46(10):10854–79. doi: 10.3390/cimb46100645 (PMC11505705; doi:10.3390/cimb46100645)
Supplement: Supplementary file 1 [file cimb-46-00645-s001.zip]

Archive with 1 entries (1 files):
- cimb-3189246-supplementary.pdf
